# Supplementary material for: Magnitude and factors associated with appropriate complementary feeding practice among mothers of children 6–23 months age in Shashemene town, Oromia- Ethiopia: Community based cross sectional study
Source: PLoS One. 2022 Mar 29;17(3):e0265716. doi: 10.1371/journal.pone.0265716 (PMC8963544; doi:10.1371/journal.pone.0265716)
Supplement: S1 File — (ZIP) [file pone.0265716.s001.zip]

Archive with 5 entries (5 files):
- supporting information/afaaan oromoo version of document completered.docx
- supporting information/afaaan oromoo version of document completered.pdf
- supporting information/Jun-K_5.sav
- supporting information/questionnrrie 11.docx
- supporting information/questionnrrie 11.pdf
